# Supplementary material for: Beneficial Effects of Opioid Rotation to Buprenorphine/Naloxone on Opioid Misuse, Craving, Mental Health, and Pain Control in Chronic Non-Cancer Pain Patients with Opioid Use Disorder
Source: J Clin Med. 2021 Aug 21;10(16):3727. doi: 10.3390/jcm10163727 (PMC8396821; doi:10.3390/jcm10163727)
Supplement: Supplementary file 1 [file jcm-10-03727-s001.zip]

Archive with 1 entries (1 files):
- jcm-1317416-supplementary.pdf
